# Supplementary material for: Mach-Zehnder Interferometric Immunosensor for Detection of Aflatoxin M1 in Milk, Chocolate Milk, and Yogurt
Source: Biosensors (Basel). 2023 May 30;13(6):592. doi: 10.3390/bios13060592 (PMC10296510; doi:10.3390/bios13060592)
Supplement: Supplementary file 1 [file biosensors-13-00592-s001.zip]

Archive with 1 entries (1 files):
- biosensors-2406159-supplementary.pdf
